# Supplementary material for: Antibodies to the RNA Binding Protein Heterogeneous Nuclear Ribonucleoprotein A1 Colocalize to Stress Granules Resulting in Altered RNA and Protein Levels in a Model of Neurodegeneration in Multiple Sclerosis
Source: J Clin Cell Immunol. Author manuscript; Available in PMC 2016 Jun 30. (PMC4928374; doi:10.4172/2155-9899.1000402)
Supplement: Supplementary file [file NIHMS787917-supplement-Supplementary_file.xlsx]

## Sheet: Sheet3
Experiment 1								Experiment 2
hnRNP A1	Signal intensity (Area)	Percent intensity	Relative Intensity	Adjusted Intensity	% anti-A1/IgG	1-% anti A1/IgG		hnRNP A1	Signal intensity (Area)	Percent intensity	Relative Intensity	Adjusted Intensity	% anti-A1/IgG	1-% anti A1/IgG
WCL	29497.8	45.975	1	1				WCL	17147.4	33.717	1	1
IgG	28538.2	44.479	0.967461	0.742754				IgG	17233.5	33.886	1.00501	1.15267
A1	6125.12	9.546	0.207635	0.141325	0.190271	0.809729		A1	16475.6	32.396	0.960821	1.05033	0.911208	0.0887916
SPG4								SPG4
WCL	66947.3	53.439	1	1				WCL	11286.8	48.269	1	1
IgG	58329.9	46.561	0.871293	0.668923				IgG	12096.6	51.731	1.07172	1.22919
A1	0	0	0	0	0	1		A1	0	0	0	0	0	1
SPG7								SPG7
WCL	11046.6	41.679	1	1				WCL	5775.91	35.786	1	1
IgG	14751	55.656	1.33535	1.0252				IgG	9105.73	56.416	1.57648	1.80811
A1	706.284	2.665	0.0639411	0.0435209	0.0424513	0.957549		A1	1258.65	7.798	0.217906	0.238206	0.131743	0.868257
SPG20								SPG20
WCL	9202.3	51.066	1	1				WCL	13001	48.024	1	1
IgG	5239.62	29.076	0.569381	0.437134				IgG	8083.9	29.861	0.621793	0.71315
A1	3578.43	19.858	0.388869	0.26468	0.60549	0.39451		A1	5987.07	22.115	0.460499	0.503397	0.705877	0.294123
Beta Actin								GAPDH
WCL	77115.9	26.513	1					WCL	16356.9	35.885	1
IgG	100448	34.534	1.30253					IgG	14261.7	31.288	0.871896
A1	113301	38.953	1.4692					A1	14962.8	32.827	0.914783
